# Supplementary material for: Use of Parenteral Antibiotics in Emergency Departments: Practice Patterns and Class Concordance
Source: West J Emerg Med. 2024 Sep 6;25(6):966–74. doi: 10.5811/westjem.17998 (PMC11610738; doi:10.5811/westjem.17998)
Supplement: Supplementary file 1 [file wjem-25-966-s001.xlsx]

## Sheet: Sheet1
Primary Diagnosis	Total Visits	INFECTIOUS INDICATIONS
Animal Bite Knee Open Initial Left	1	BITE WOUND
Animal Bite Knee Open Initial Right	3	BITE WOUND
Animal Bite Thigh Open Initial Left	39	BITE WOUND
Animal Bite Thigh Open Initial Right	31	BITE WOUND
Bite Animal Arm Upper Open Initial Left	159	BITE WOUND
Bite Animal Arm Upper Open Initial Right	135	BITE WOUND
Bite Animal Arm Upper Open Sequela Left	1	BITE WOUND
Bite Animal Arm Upper Open Sequela Right	1	BITE WOUND
Bite Animal Arm Upper Open Subsequent Left	1	BITE WOUND
Bite Animal Arm Upper Open Subsequent Right	2	BITE WOUND
Bite Animal Elbow Open Initial Left	4	BITE WOUND
Bite Animal Elbow Open Initial Right	4	BITE WOUND
Bite Animal Forearm Open Initial	21	BITE WOUND
Bite Animal Forearm Open Initial Left	65	BITE WOUND
Bite Animal Forearm Open Initial Right	99	BITE WOUND
Bite Animal Forearm Open Sequela Right	1	BITE WOUND
Bite Animal Forearm Open Subsequent Left	1	BITE WOUND
Bite Animal Forearm Open Subsequent Right	1	BITE WOUND
Bite Animal Hand Open Initial Left	76	BITE WOUND
Bite Animal Hand Open Initial Right	114	BITE WOUND
Bite Animal Hand Open Subsequent Right	2	BITE WOUND
Bite Animal Leg Lower Open Initial Left	195	BITE WOUND
Bite Animal Leg Lower Open Initial Right	189	BITE WOUND
Bite Animal Leg Lower Open Subsequent Left	4	BITE WOUND
Bite Animal Leg Lower Open Subsequent Right	4	BITE WOUND
Bite Cat Hand Open Initial Left	351	BITE WOUND
Bite Cat Hand Open Initial Right	398	BITE WOUND
Bite Cat Hand Open Sequela Left	1	BITE WOUND
Bite Cat Hand Open Sequela Right	4	BITE WOUND
Bite Cat Hand Open Subsequent Left	2	BITE WOUND
Bite Cat Hand Open Subsequent Right	5	BITE WOUND
Bite Cat Leg Lower Open Initial Left	41	BITE WOUND
Bite Cat Leg Lower Open Initial Right	42	BITE WOUND
Bite Cat Leg Lower Open Subsequent Left	2	BITE WOUND
Bite Cat Leg Lower Open Subsequent Right	2	BITE WOUND
Bite Dog Face Open Initial	737	BITE WOUND
Bite Dog Face Open Sequela	4	BITE WOUND
Bite Dog Face Open Subsequent	5	BITE WOUND
Bite Dog Hand Open Initial Left	451	BITE WOUND
Bite Dog Hand Open Initial Right	573	BITE WOUND
Bite Dog Hand Open Sequela Left	3	BITE WOUND
Bite Dog Hand Open Sequela Right	8	BITE WOUND
Bite Dog Hand Open Subsequent Left	6	BITE WOUND
Bite Dog Hand Open Subsequent Right	4	BITE WOUND
Bite Human Hand Open Initial Left	43	BITE WOUND
Bite Human Hand Open Initial Right	33	BITE WOUND
Bite Snake Initial	3	BITE WOUND
Open Bite Abdominal Wall Left Lower Quadrant Without Penetration Into Peritoneal Cavity Initial	2	BITE WOUND
Open Bite Abdominal Wall Periumbilic Region Without Penetration Into Peritoneal Cavity Initial	1	BITE WOUND
Open Bite Abdominal Wall Right Lower Quadrant Without Penetration Into Peritoneal Cavity Initial	1	BITE WOUND
Open Bite Abdominal Wall Unspecified Quadrant Without Penetration Into Peritoneal Cavity Initial	1	BITE WOUND
Open Bite Left Breast Initial	1	BITE WOUND
Open Bite Left Buttock Initial	3	BITE WOUND
Open Bite Left Cheek And Temporomandibular Area Initial	1	BITE WOUND
Open Bite Left Ear Initial	1	BITE WOUND
Open Bite Left Elbow Initial	1	BITE WOUND
Open Bite Left Foot Initial	5	BITE WOUND
Open Bite Left Foot Sequela	1	BITE WOUND
Open Bite Left Foot Subsequent	1	BITE WOUND
Open Bite Left Forearm Initial	16	BITE WOUND
Open Bite Left Hand Initial	3	BITE WOUND
Open Bite Left Index Finger Without Damage To Nail Initial	1	BITE WOUND
Open Bite Left Knee Initial	1	BITE WOUND
Open Bite Left Lower Leg Initial	6	BITE WOUND
Open Bite Left Thigh Initial	2	BITE WOUND
Open Bite Left Upper Arm Initial	4	BITE WOUND
Open Bite Left Upper Arm Subsequent	1	BITE WOUND
Open Bite Left Wrist Initial	2	BITE WOUND
Open Bite Lip Initial	3	BITE WOUND
Open Bite Lower Back And Pelvis Without Penetration Into Retroperitoneum Initial	1	BITE WOUND
Open Bite Other Part Head Initial	8	BITE WOUND
Open Bite Penis Initial	3	BITE WOUND
Open Bite Right Back Wall Thorax Without Penetration Into Thoracic Cavity Initial	1	BITE WOUND
Open Bite Right Buttock Initial	5	BITE WOUND
Open Bite Right Cheek And Temporomandibular Area Initial	1	BITE WOUND
Open Bite Right Ear Initial	8	BITE WOUND
Open Bite Right Eyelid And Periocular Area Initial	1	BITE WOUND
Open Bite Right Foot Initial	4	BITE WOUND
Open Bite Right Forearm Initial	11	BITE WOUND
Open Bite Right Forearm Sequela	1	BITE WOUND
Open Bite Right Hand Initial	3	BITE WOUND
Open Bite Right Index Finger Without Damage To Nail Initial	3	BITE WOUND
Open Bite Right Lower Leg Initial	3	BITE WOUND
Open Bite Right Middle Finger With Damage To Nail Initial	1	BITE WOUND
Open Bite Right Shoulder Initial	1	BITE WOUND
Open Bite Right Thigh Initial	1	BITE WOUND
Open Bite Right Upper Arm Initial	5	BITE WOUND
Open Bite Right Wrist Initial	3	BITE WOUND
Open Bite Scalp Initial	2	BITE WOUND
Open Bite Unspecified External Genital Organs Male Initial	1	BITE WOUND
Open Bite Unspecified Part Head Initial	1	BITE WOUND
Open Bite Unspecified Part Neck Initial	1	BITE WOUND
Open Bite Unspecified Part Thorax Initial	2	BITE WOUND
Open Bite Vagina And Vulva Initial	1	BITE WOUND
Other Superficial Bite Abdominal Wall Initial	2	BITE WOUND
Other Superficial Bite Left Forearm Initial	1	BITE WOUND
Other Superficial Bite Left Front Wall Thorax Initial	1	BITE WOUND
Other Superficial Bite Left Hip Initial	1	BITE WOUND
Other Superficial Bite Left Lower Leg Initial	3	BITE WOUND
Other Superficial Bite Left Upper Arm Initial	7	BITE WOUND
Other Superficial Bite Left Wrist Initial	1	BITE WOUND
Other Superficial Bite Lower Back And Pelvis Initial	2	BITE WOUND
Other Superficial Bite Other Part Head Initial	2	BITE WOUND
Other Superficial Bite Other Specified Part Neck Initial	1	BITE WOUND
Other Superficial Bite Penis Initial	1	BITE WOUND
Other Superficial Bite Right Back Wall Thorax Initial	3	BITE WOUND
Other Superficial Bite Right Foot Initial	1	BITE WOUND
Other Superficial Bite Right Forearm Initial	5	BITE WOUND
Other Superficial Bite Right Index Finger Initial	2	BITE WOUND
Other Superficial Bite Right Lower Leg Initial	3	BITE WOUND
Other Superficial Bite Right Lower Leg Subsequent	1	BITE WOUND
Other Superficial Bite Right Ring Finger Initial	1	BITE WOUND
Other Superficial Bite Right Shoulder Initial	1	BITE WOUND
Other Superficial Bite Right Upper Arm Initial	3	BITE WOUND
Other Superficial Bite Right Wrist Initial	1	BITE WOUND
Other Superficial Bite Scrotum And Testes Initial	1	BITE WOUND
Other Superficial Bite Unspecified External Genital Organs Male Initial	1	BITE WOUND
Other Superficial Bite Unspecified Part Head Initial	1	BITE WOUND
Bacteremia	2	OTHER INFECTION
Abscess Gingival	7	DENTAL INFECTION
Abscess Oral	42	DENTAL INFECTION
Abscess Periapical	214	DENTAL INFECTION
Abscess Periapical With Sinus	1	DENTAL INFECTION
Abscess Perineal	40	DENTAL INFECTION
Abscess Periodontal	2	DENTAL INFECTION
Caries Dental	140	DENTAL INFECTION
Caries Dental Extending To Pulp	1	DENTAL INFECTION
Caries Dental Nonrestorable	1	DENTAL INFECTION
Gingivitis Acute	1	DENTAL INFECTION
Irreversible Pulpitis	1	DENTAL INFECTION
Periapical Abscess Without Sinus	8	DENTAL INFECTION
Periodontal Disease	3	DENTAL INFECTION
Periodontitis Apical Pulp Origin Acute	2	DENTAL INFECTION
Abscess Parapharyngeal	5	ENT INFECTION
Abscess Peritonsillar	437	ENT INFECTION
Abscess Salivary Gland	1	ENT INFECTION
Acute And Subacute Allergic Otitis Media Mucoid Sanguinous Serous Right	1	ENT INFECTION
Acute Recurrent Maxillary Sinusitis	1	ENT INFECTION
Acute Suppurative Otitis Media Without Spontaneous Rupture Right	1	ENT INFECTION
Laryngitis Acute	2	ENT INFECTION
Other Abscess Of Pharynx	4	ENT INFECTION
Otitis Externa Acute Bilateral	1	ENT INFECTION
Otitis Externa Acute Left	16	ENT INFECTION
Otitis Externa Acute Right	7	ENT INFECTION
Otitis External Bilateral	1	ENT INFECTION
Otitis External Left	3	ENT INFECTION
Otitis External Right	1	ENT INFECTION
Otitis Media Acute Bilateral	7	ENT INFECTION
Otitis Media Acute Left	18	ENT INFECTION
Otitis Media Acute Right	21	ENT INFECTION
Otitis Media Acute Serous Right	1	ENT INFECTION
Otitis Media Acute Serous With Ruptured Tympanic Membrane Right	1	ENT INFECTION
Otitis Media Left	1	ENT INFECTION
Otitis Media Right	5	ENT INFECTION
Parotitis	8	ENT INFECTION
Perichondritis Pinna Left	2	ENT INFECTION
Perichondritis Pinna Right	2	ENT INFECTION
Pharyngitis Acute	77	ENT INFECTION
Pharyngitis Streptococcal	20	ENT INFECTION
Retropharyngeal And Parapharyngeal Abscess	1	ENT INFECTION
Sialoadenitis	1	ENT INFECTION
Sinusitis	34	ENT INFECTION
Sinusitis Acute	11	ENT INFECTION
Sinusitis Acute Maxillary	4	ENT INFECTION
Tonsillitis	1	ENT INFECTION
Tonsillitis Acute	7	ENT INFECTION
Candidiasis	2	FUNGAL INFECTION
Candidiasis Intertrigo	2	FUNGAL INFECTION
Candidiasis Oral	4	FUNGAL INFECTION
Candidiasis Skin	9	FUNGAL INFECTION
Candidiasis Urogenital Site	1	FUNGAL INFECTION
Candidiasis Vulva Vagina	2	FUNGAL INFECTION
Onychomycosis	3	FUNGAL INFECTION
Tinea Corporis	7	FUNGAL INFECTION
Tinea Pedis	12	FUNGAL INFECTION
Urinary Tract Infection Candida	1	FUNGAL INFECTION
Vaginitis Candida	10	FUNGAL INFECTION
Vaginitis Yeast	6	FUNGAL INFECTION
Vulvovaginitis Candida	3	FUNGAL INFECTION
Fever Of Unknown Origin	194	FUO
Illness Febrile	28	FUO
Abscess Pelvis Female Acute	3	GU INFECTION
Abscess Periurethral	1	GU INFECTION
Abscess Prostate	2	GU INFECTION
Abscess Tubo Ovarian	5	GU INFECTION
Abscess Vulva	13	GU INFECTION
Acute Pelvic Inflammatory Disease	1	GU INFECTION
Balanitis	6	GU INFECTION
Balanitis Candida	2	GU INFECTION
Balanoposthitis	1	GU INFECTION
Bartholin's Gland Cyst	4	GU INFECTION
Cervicitis	1	GU INFECTION
Cervicitis Chlamydia	1	GU INFECTION
Chlamydia Trachomatis Lower Genitourinary Tract	1	GU INFECTION
Discharge Urethral	3	GU INFECTION
Discharge Vaginal	28	GU INFECTION
Epididymitis	3	GU INFECTION
Epididymitis Acute	21	GU INFECTION
Epididymitis Orchitis	6	GU INFECTION
Gonorrhea	2	GU INFECTION
Prostatitis	4	GU INFECTION
Prostatitis Acute	3	GU INFECTION
Sexually Transmitted Disease	5	GU INFECTION
Trichomonal Vulvovaginitis	1	GU INFECTION
Trichomonas Urogenital	1	GU INFECTION
Trichomoniasis	5	GU INFECTION
Urethral Discharge Without Blood	1	GU INFECTION
Urethritis	6	GU INFECTION
Urethritis Nongonococcal	1	GU INFECTION
Vaginitis	18	GU INFECTION
Vaginitis Trichomonas	5	GU INFECTION
Vaginosis Bacterial	31	GU INFECTION
Bite Ankle Insect Infected Initial Left	3	INSECT BITE
Bite Ankle Insect Infected Initial Right	4	INSECT BITE
Bite Ankle Insect Initial Left	6	INSECT BITE
Bite Ankle Insect Initial Right	8	INSECT BITE
Bite Chigger	2	INSECT BITE
Bite Foot Insect Infected Initial Left	5	INSECT BITE
Bite Foot Insect Infected Initial Right	4	INSECT BITE
Bite Foot Insect Initial Left	13	INSECT BITE
Bite Foot Insect Initial Right	12	INSECT BITE
Bite Hip Insect Initial Left	1	INSECT BITE
Bite Hip Insect Initial Right	1	INSECT BITE
Bite Insect Eyebrow Initial	1	INSECT BITE
Bite Insect Eyebrow Initial Left	1	INSECT BITE
Bite Insect Face Infected Initial	5	INSECT BITE
Bite Insect Face Initial	61	INSECT BITE
Bite Insect Face Subsequent	1	INSECT BITE
Bite Insect Forehead Initial	1	INSECT BITE
Bite Insect Scalp Infected Initial	4	INSECT BITE
Bite Insect Scalp Initial	11	INSECT BITE
Bite Knee Insect Infected Initial Left	3	INSECT BITE
Bite Knee Insect Infected Initial Right	1	INSECT BITE
Bite Knee Insect Initial Right	1	INSECT BITE
Bite Leg Insect Infected Initial Left	18	INSECT BITE
Bite Leg Insect Infected Initial Right	14	INSECT BITE
Bite Leg Insect Infected Subsequent Left	2	INSECT BITE
Bite Leg Insect Initial Left	118	INSECT BITE
Bite Leg Insect Initial Right	108	INSECT BITE
Bite Leg Insect Subsequent Right	2	INSECT BITE
Bite Thigh Insect Infected Initial Left	1	INSECT BITE
Bite Thigh Insect Infected Initial Right	2	INSECT BITE
Bite Thigh Insect Initial Left	7	INSECT BITE
Bite Thigh Insect Initial Right	8	INSECT BITE
Insect Bite (Includes Tick) Nonvenomous Abdominal Wall Initial	20	INSECT BITE
Insect Bite (Includes Tick) Nonvenomous Left Ankle Initial	1	INSECT BITE
Insect Bite (Includes Tick) Nonvenomous Left Back Wall Thorax Initial	2	INSECT BITE
Insect Bite (Includes Tick) Nonvenomous Left Ear Initial	7	INSECT BITE
Insect Bite (Includes Tick) Nonvenomous Left Eyelid And Periocular Area Initial	3	INSECT BITE
Insect Bite (Includes Tick) Nonvenomous Left Foot Initial	3	INSECT BITE
Insect Bite (Includes Tick) Nonvenomous Left Foot Sequela	1	INSECT BITE
Insect Bite (Includes Tick) Nonvenomous Left Front Wall Thorax Initial	4	INSECT BITE
Insect Bite (Includes Tick) Nonvenomous Left Knee Initial	1	INSECT BITE
Insect Bite (Includes Tick) Nonvenomous Left Lesser Toes Initial	1	INSECT BITE
Insect Bite (Includes Tick) Nonvenomous Left Lower Leg Initial	8	INSECT BITE
Insect Bite (Includes Tick) Nonvenomous Left Lower Leg Sequela	1	INSECT BITE
Insect Bite (Includes Tick) Nonvenomous Left Middle Finger Initial	1	INSECT BITE
Insect Bite (Includes Tick) Nonvenomous Left Ring Finger Initial	1	INSECT BITE
Insect Bite (Includes Tick) Nonvenomous Left Thigh Initial	3	INSECT BITE
Insect Bite (Includes Tick) Nonvenomous Left Upper Arm Initial	1	INSECT BITE
Insect Bite (Includes Tick) Nonvenomous Left Wrist Initial	1	INSECT BITE
Insect Bite (Includes Tick) Nonvenomous Lower Back And Pelvis Initial	1	INSECT BITE
Insect Bite (Includes Tick) Nonvenomous Nose Initial	1	INSECT BITE
Insect Bite (Includes Tick) Nonvenomous Of Middle Front Wall Of Thorax Initial Encounter	1	INSECT BITE
Insect Bite (Includes Tick) Nonvenomous Other Part Head Initial	6	INSECT BITE
Insect Bite (Includes Tick) Nonvenomous Penis Initial	5	INSECT BITE
Insect Bite (Includes Tick) Nonvenomous Right Back Wall Thorax Initial	2	INSECT BITE
Insect Bite (Includes Tick) Nonvenomous Right Ear Initial	3	INSECT BITE
Insect Bite (Includes Tick) Nonvenomous Right Eyelid And Periocular Area Initial	1	INSECT BITE
Insect Bite (Includes Tick) Nonvenomous Right Foot Initial	3	INSECT BITE
Insect Bite (Includes Tick) Nonvenomous Right Front Wall Thorax Initial	1	INSECT BITE
Insect Bite (Includes Tick) Nonvenomous Right Lesser Toes Initial	1	INSECT BITE
Insect Bite (Includes Tick) Nonvenomous Right Lower Leg Initial	11	INSECT BITE
Insect Bite (Includes Tick) Nonvenomous Right Middle Finger Initial	1	INSECT BITE
Insect Bite (Includes Tick) Nonvenomous Right Thigh Initial	4	INSECT BITE
Insect Bite (Includes Tick) Nonvenomous Scalp Initial	2	INSECT BITE
Insect Bite (Includes Tick) Nonvenomous Scrotum And Testes Initial	2	INSECT BITE
Insect Bite (Includes Tick) Nonvenomous Unspecified External Genital Organs Female Initial	1	INSECT BITE
Insect Bite (Includes Tick) Nonvenomous Unspecified External Genital Organs Male Initial	1	INSECT BITE
Insect Bite (Includes Tick) Nonvenomous Unspecified External Genital Organs Male Subsequent	1	INSECT BITE
Insect Bite (Includes Tick) Nonvenomous Unspecified Part Head Initial	1	INSECT BITE
Insect Bite (Includes Tick) Nonvenomous Unspecified Part Head Subsequent	1	INSECT BITE
Insect Bite (Includes Tick) Nonvenomous Unspecified Parts Thorax Initial	4	INSECT BITE
Insect Bite Arm Infected Initial Left	12	INSECT BITE
Insect Bite Arm Infected Initial Right	20	INSECT BITE
Insect Bite Arm Infected Subsequent Right	1	INSECT BITE
Insect Bite Arm Initial Left	90	INSECT BITE
Insect Bite Arm Initial Right	85	INSECT BITE
Insect Bite Arm Subsequent Left	2	INSECT BITE
Insect Bite Back Infected Initial Left	8	INSECT BITE
Insect Bite Back Infected Initial Right	4	INSECT BITE
Insect Bite Back Infected Subsequent Left	1	INSECT BITE
Insect Bite Back Initial Left	41	INSECT BITE
Insect Bite Back Initial Right	30	INSECT BITE
Insect Bite Elbow Initial Left	1	INSECT BITE
Insect Bite Elbow Initial Right	2	INSECT BITE
Insect Bite Forearm Infected Initial Left	2	INSECT BITE
Insect Bite Forearm Infected Initial Right	2	INSECT BITE
Insect Bite Forearm Initial	4	INSECT BITE
Insect Bite Forearm Initial Left	3	INSECT BITE
Insect Bite Forearm Initial Right	4	INSECT BITE
Insect Bite Hand Infected Initial Left	9	INSECT BITE
Insect Bite Hand Infected Initial Right	2	INSECT BITE
Insect Bite Hand Infected Subsequent Right	1	INSECT BITE
Insect Bite Hand Initial Left	48	INSECT BITE
Insect Bite Hand Initial Right	48	INSECT BITE
Insect Bite Other Specified Part Neck Initial	12	INSECT BITE
Insect Bite Shoulder Initial Left	3	INSECT BITE
Insect Bite Shoulder Initial Right	4	INSECT BITE
Insect Bite Trunk Infected Initial	6	INSECT BITE
Insect Bite Trunk Initial	91	INSECT BITE
Insect Bite Unspecified Part Neck Initial	19	INSECT BITE
Insect Bite Unspecified Part Neck Sequela	1	INSECT BITE
Campylobacter Enteritis	1	INTESTINAL INFECTION
Colitis	29	INTESTINAL INFECTION
Colitis Infectious	1	INTESTINAL INFECTION
Colitis Lymphocytic	1	INTESTINAL INFECTION
Diarrhea	165	INTESTINAL INFECTION
Diarrhea Campylobacter	1	INTESTINAL INFECTION
Diverticulitis	3379	INTESTINAL INFECTION
Diverticulitis Colon	316	INTESTINAL INFECTION
Diverticulitis Colon With Hemorrhage	9	INTESTINAL INFECTION
Diverticulitis Of Intestine Part Unspecified Without Perforation Or Abscess With Bleeding	1	INTESTINAL INFECTION
Diverticulitis Of Intestine Part Unspecified Without Perforation Or Abscess Without Bleeding	4	INTESTINAL INFECTION
Diverticulitis Of Large Intestine With Perforation And Abscess Without Bleeding	3	INTESTINAL INFECTION
Diverticulitis Of Large Intestine Without Perforation Or Abscess With Bleeding	5	INTESTINAL INFECTION
Diverticulitis Of Large Intestine Without Perforation Or Abscess Without Bleeding	55	INTESTINAL INFECTION
Diverticulitis Of Small Intestine Without Perforation Or Abscess Without Bleeding	6	INTESTINAL INFECTION
Diverticulitis Small Bowel	4	INTESTINAL INFECTION
Diverticulitis With Abscess	12	INTESTINAL INFECTION
Duodenitis	1	INTESTINAL INFECTION
Enteritis Presumed Infectious Origin	6	INTESTINAL INFECTION
Enterocolitis Due To Clostridium Difficile Not Specified As Recurrent	3	INTESTINAL INFECTION
Enterocolitis Due To Clostridium Difficile Recurrent	3	INTESTINAL INFECTION
Enteropathogenic Escherichia Coli Infection	1	INTESTINAL INFECTION
Ileitis	2	INTESTINAL INFECTION
Ileus (HCC)	3	INTESTINAL INFECTION
Indeterminate Colitis	1	INTESTINAL INFECTION
Infection Helicobacter Pylori	1	INTESTINAL INFECTION
Proctitis	3	INTESTINAL INFECTION
Left Sided Colitis Without Complications (HCC)	1	INTESTINALINFECTION
Gastroenteritis	37	INTESTINTAL INFECTION
Gastroenteritis Infectious	1	INTESTINTAL INFECTION
Other Specified Noninfective Gastroenteritis And Colitis	1	INTESTIONAL INFECTION
Abscess Intestinal	1	INTRA-ABDOMINAL INFECTION
Abscess Intra Abdominal (HCC)	30	INTRA-ABDOMINAL INFECTION
Abscess Pelvis Male (HCC)	4	INTRA-ABDOMINAL INFECTION
Abscess Renal	1	INTRA-ABDOMINAL INFECTION
Acute Appendicitis With Perforation And Localized Peritonitis With Abscess	1	INTRA-ABDOMINAL INFECTION
Acute Appendicitis With Perforation And Localized Peritonitis Without Abscess	2	INTRA-ABDOMINAL INFECTION
Appendicitis	1	INTRA-ABDOMINAL INFECTION
Fistula Anal	1	INTRA-ABDOMINAL INFECTION
Fistula Colovesical	1	INTRA-ABDOMINAL INFECTION
Fistula Enterocutaneous	1	INTRA-ABDOMINAL INFECTION
Lymphadenitis Mesenteric	3	INTRA-ABDOMINAL INFECTION
Other Ischiorectal Abscess	1	INTRA-ABDOMINAL INFECTION
Peritonitis Unspecified (HCC)	2	INTRA-ABDOMINAL INFECTION
Pelvic Inflammatory Disease	7	GU INFECTION
Endometritis	1	GU INFECTION
Panniculitis	1	SKIN/SOFT TISSUE INFECTION
Papule	1	SKIN/SOFT TISSUE INFECTION
Parainfluenza Virus Pneumonia	1	VIRAL INFECTION
Pediculosis Capitis	3	PARASITIC INFECTION
Injury Conjunctiva And Corneal Abrasion Without Foreign Body Left Eye Initial	9	OPHTHALMOLOGIC INFECTION
Injury Conjunctiva And Corneal Abrasion Without Foreign Body Right Eye Initial	2	OPHTHALMOLOGIC INFECTION
Conjunctivitis	8	OPHTHAMOLOGIC INFECTION
Conjunctivitis Acute Atopic Bilateral	1	OPHTHAMOLOGIC INFECTION
Conjunctivitis Acute Bilateral	8	OPHTHAMOLOGIC INFECTION
Conjunctivitis Acute Left	16	OPHTHAMOLOGIC INFECTION
Conjunctivitis Acute Right	17	OPHTHAMOLOGIC INFECTION
Dacryoadenitis Right	1	OPHTHAMOLOGIC INFECTION
Dacryocystitis Acute Left	2	OPHTHAMOLOGIC INFECTION
Dacryocystitis Acute Right	2	OPHTHAMOLOGIC INFECTION
Foreign Body Cornea Initial Right	1	OPHTHAMOLOGIC INFECTION
Herpes Simplex Keratitis Dendritic	1	OPHTHAMOLOGIC INFECTION
Herpesviral Keratitis	1	OPHTHAMOLOGIC INFECTION
Abscess Of Bursa Left Knee	1	ORTHOPEDIC INFECTION
Abscess Of Bursa Right Knee	3	ORTHOPEDIC INFECTION
Bursitis	3	ORTHOPEDIC INFECTION
Bursitis Elbow Left	2	ORTHOPEDIC INFECTION
Bursitis Knee Left	6	ORTHOPEDIC INFECTION
Bursitis Knee Right	4	ORTHOPEDIC INFECTION
Bursitis Olecranon Infected Right	2	ORTHOPEDIC INFECTION
Bursitis Olecranon Left	2	ORTHOPEDIC INFECTION
Bursitis Olecranon Right	2	ORTHOPEDIC INFECTION
Bursitis Prepatellar Left	2	ORTHOPEDIC INFECTION
Olecranon Bursitis Left Elbow	12	ORTHOPEDIC INFECTION
Olecranon Bursitis Right Elbow	7	ORTHOPEDIC INFECTION
Other Bursitis Not Elsewhere Classified Left Knee	1	ORTHOPEDIC INFECTION
Other Infective Bursitis Right Knee	1	ORTHOPEDIC INFECTION
Prepatellar Bursitis Left Knee	8	ORTHOPEDIC INFECTION
Prepatellar Bursitis Right Knee	7	ORTHOPEDIC INFECTION
Trochanteric Bursitis Left Hip	1	ORTHOPEDIC INFECTION
Osteomyelitis Acute (HCC)	1	OSTEOMYELITIS
Osteomyelitis Foot Acute Left (HCC)	1	OSTEOMYELITIS
Osteomyelitis Mandible Acute	1	OSTEOMYELITIS
Osteomyelitis Toe Acute Right (HCC)	1	OSTEOMYELITIS
Abscess Retropharyngeal	2	OTHER INFECTION
Acute Lymphangitis Of Right Upper Limb	1	OTHER INFECTION
Cat Scratch Disease	2	OTHER INFECTION
Chills Without Fever	26	OTHER INFECTION
Fever Tick Borne	2	OTHER INFECTION
Lyme Disease	3	OTHER INFECTION
Lymphadenitis	1	OTHER INFECTION
Lymphadenitis Acute	3	OTHER INFECTION
Lymphadenitis Cervical	1	OTHER INFECTION
Sepsis (HCC)	10	OTHER INFECTION
Thrombophlebitis	6	OTHER INFECTION
Thrombophlebitis Superficial Leg Left	5	OTHER INFECTION
Thrombophlebitis Superficial Leg Right	2	OTHER INFECTION
Thrombophlebitis Superficial Lower Extremity Left	1	OTHER INFECTION
Thrombophlebitis Superficial Lower Extremity Right	2	OTHER INFECTION
Thrombophlebitis Superficial Upper Limb	6	OTHER INFECTION
Thrombophlebitis Upper Extremity	1	OTHER INFECTION
Enterobiasis	2	PARASITIC INFECTION
Parasitic Disease	1	PARASITIC INFECTION
Scabies	2	PARASITIC INFECTION
Abscess Perianal	120	SKIN/SOFT TISSUE INFECTION
Abscess Perirectal	141	SKIN/SOFT TISSUE INFECTION
Anorectal Abscess	1	SKIN/SOFT TISSUE INFECTION
Exposure Biological Fluid	6	PROPHYLAXIS
Exposure Needle Stick	1	PROPHYLAXIS
Exposure Rabies	18	PROPHYLAXIS
Exposure Sexually Transmitted Disease	11	PROPHYLAXIS
Screening For Venereal Disease	5	PROPHYLAXIS
Abscess Of Lung With Pneumonia (HCC)	1	PULMONARY INFECTION
Acute Pulmonary Coccidioidomycosis (HCC)	2	PULMONARY INFECTION
Acute Tracheitis Without Obstruction	1	PULMONARY INFECTION
Acute Upper Respiratory Infection Unspecified	4	PULMONARY INFECTION
Aspiration Pneumonia Secondary to Procedure	10	PULMONARY INFECTION
Bronchiectasis With Acute Lower Respiratory Infection (HCC)	1	PULMONARY INFECTION
Bronchiolitis	8	PULMONARY INFECTION
Bronchitis	21	PULMONARY INFECTION
Bronchitis Acute	18	PULMONARY INFECTION
Bronchitis Chronic (HCC)	1	PULMONARY INFECTION
Bronchitis Chronic Simple (HCC)	5	PULMONARY INFECTION
Bronchopneumonia	7	PULMONARY INFECTION
Coccidioidomycosis	4	PULMONARY INFECTION
Coccidioidomycosis Primary Pulmonary (HCC)	1	PULMONARY INFECTION
Infection Of Tracheostomy Stoma (HCC)	1	PULMONARY INFECTION
Infection Respiratory	2	PULMONARY INFECTION
Infection Respiratory Lower	1	PULMONARY INFECTION
Infection Upper Respiratory	82	PULMONARY INFECTION
Pneumonia	6321	PULMONARY INFECTION
Pneumonia Aspergillus (HCC)	1	PULMONARY INFECTION
Pneumonia Atypical	114	PULMONARY INFECTION
Pneumonia Bacterial	18	PULMONARY INFECTION
Pneumonia Community Acquired	428	PULMONARY INFECTION
Pneumonia Lobar (HCC)	2	PULMONARY INFECTION
Pneumonia Mycoplasma	7	PULMONARY INFECTION
Pneumonia Pneumocystis Carinii (HCC)	1	PULMONARY INFECTION
Pneumonia Streptococcus (HCC)	1	PULMONARY INFECTION
Pneumonitis	1	PULMONARY INFECTION
Unspecified Acute Lower Respiratory Infection	2	PULMONARY INFECTION
Ventilator Associated Pneumonia (HCC)	1	PULMONARY INFECTION
Whooping Cough Due To Bordetella Pertussis Without Pneumonia	1	PULMONARY INFECTION
Abuse Or Assault Or Rape Adult Sexual Suspected Initial	8	PROPHYLAXIS
Abuse Or Assault Or Rape Child Sexual Suspected Initial	2	PROPHYLAXIS
Abuse Physical Victim Adult Suspected Initial	1	PROPHYLAXIS
Abscess	1524	SKIN/SOFT TISSUE INFECTION
Abscess Abdominal Wall	97	SKIN/SOFT TISSUE INFECTION
Abscess Abdominopelvic (HCC)	2	SKIN/SOFT TISSUE INFECTION
Abscess Arm Left	46	SKIN/SOFT TISSUE INFECTION
Abscess Arm Right	31	SKIN/SOFT TISSUE INFECTION
Abscess Back	57	SKIN/SOFT TISSUE INFECTION
Abscess Bartholin's Duct	33	SKIN/SOFT TISSUE INFECTION
Abscess Brain (HCC)	1	SKIN/SOFT TISSUE INFECTION
Abscess Breast	106	SKIN/SOFT TISSUE INFECTION
Abscess Buttock	305	SKIN/SOFT TISSUE INFECTION
Abscess Chest	17	SKIN/SOFT TISSUE INFECTION
Abscess Cornea Right	1	SKIN/SOFT TISSUE INFECTION
Abscess Dental	3129	SKIN/SOFT TISSUE INFECTION
Abscess External Ear Left	12	SKIN/SOFT TISSUE INFECTION
Abscess External Ear Right	17	SKIN/SOFT TISSUE INFECTION
Abscess Eyelid Left	2	SKIN/SOFT TISSUE INFECTION
Abscess Eyelid Right	3	SKIN/SOFT TISSUE INFECTION
Abscess Face	171	SKIN/SOFT TISSUE INFECTION
Abscess Finger Left	28	SKIN/SOFT TISSUE INFECTION
Abscess Finger Right	35	SKIN/SOFT TISSUE INFECTION
Abscess Foot Left	15	SKIN/SOFT TISSUE INFECTION
Abscess Foot Right	26	SKIN/SOFT TISSUE INFECTION
Abscess Forearm Left	13	SKIN/SOFT TISSUE INFECTION
Abscess Forearm Right	14	SKIN/SOFT TISSUE INFECTION
Abscess Furuncle And Carbuncle Of Nose	2	SKIN/SOFT TISSUE INFECTION
Abscess Hand Left	13	SKIN/SOFT TISSUE INFECTION
Abscess Hand Right	23	SKIN/SOFT TISSUE INFECTION
Abscess Hip Left	4	SKIN/SOFT TISSUE INFECTION
Abscess Labia	56	SKIN/SOFT TISSUE INFECTION
Abscess Leg Left	96	SKIN/SOFT TISSUE INFECTION
Abscess Leg Right	80	SKIN/SOFT TISSUE INFECTION
Abscess Lung (HCC)	2	SKIN/SOFT TISSUE INFECTION
Abscess Neck	53	SKIN/SOFT TISSUE INFECTION
Abscess Nose Skin	16	SKIN/SOFT TISSUE INFECTION
Abscess Of Corpus Cavernosum And Penis	2	SKIN/SOFT TISSUE INFECTION
Abscess Of Epididymis Or Testis	1	SKIN/SOFT TISSUE INFECTION
Abscess Of The Breast And Nipple	7	SKIN/SOFT TISSUE INFECTION
Abscess Pilonidal Perianal	15	SKIN/SOFT TISSUE INFECTION
Abscess Scalp	18	SKIN/SOFT TISSUE INFECTION
Abscess Skin	210	SKIN/SOFT TISSUE INFECTION
Abscess Skin Staphylococcus Aureus	2	SKIN/SOFT TISSUE INFECTION
Abscess Toe Left	9	SKIN/SOFT TISSUE INFECTION
Abscess Toe Right	6	SKIN/SOFT TISSUE INFECTION
Abscess Trunk	1	SKIN/SOFT TISSUE INFECTION
Blepharitis Left	3	SKIN/SOFT TISSUE INFECTION
Blepharitis Right	1	SKIN/SOFT TISSUE INFECTION
Bullae	1	SKIN/SOFT TISSUE INFECTION
Carbuncle	1	SKIN/SOFT TISSUE INFECTION
Carbuncle Neck	1	SKIN/SOFT TISSUE INFECTION
Carbuncle Of Groin	1	SKIN/SOFT TISSUE INFECTION
Carbuncle Trunk	1	SKIN/SOFT TISSUE INFECTION
Caruncle Urethra	1	SKIN/SOFT TISSUE INFECTION
Cellulitis	4297	SKIN/SOFT TISSUE INFECTION
Cellulitis Abdomen	248	SKIN/SOFT TISSUE INFECTION
Cellulitis And Abscess Of Mouth	1	SKIN/SOFT TISSUE INFECTION
Cellulitis Arm	29	SKIN/SOFT TISSUE INFECTION
Cellulitis Arm Left	438	SKIN/SOFT TISSUE INFECTION
Cellulitis Arm Recurrent	1	SKIN/SOFT TISSUE INFECTION
Cellulitis Arm Recurrent Left	6	SKIN/SOFT TISSUE INFECTION
Cellulitis Arm Recurrent Right	8	SKIN/SOFT TISSUE INFECTION
Cellulitis Arm Right	371	SKIN/SOFT TISSUE INFECTION
Cellulitis Back	40	SKIN/SOFT TISSUE INFECTION
Cellulitis Breast	115	SKIN/SOFT TISSUE INFECTION
Cellulitis Buttock	76	SKIN/SOFT TISSUE INFECTION
Cellulitis Chest	29	SKIN/SOFT TISSUE INFECTION
Cellulitis Ear External Bilateral	3	SKIN/SOFT TISSUE INFECTION
Cellulitis Ear External Left	73	SKIN/SOFT TISSUE INFECTION
Cellulitis Ear External Right	70	SKIN/SOFT TISSUE INFECTION
Cellulitis Eyelid Left	21	SKIN/SOFT TISSUE INFECTION
Cellulitis Eyelid Right	15	SKIN/SOFT TISSUE INFECTION
Cellulitis Face	820	SKIN/SOFT TISSUE INFECTION
Cellulitis Finger Left	105	SKIN/SOFT TISSUE INFECTION
Cellulitis Finger Right	129	SKIN/SOFT TISSUE INFECTION
Cellulitis Foot	38	SKIN/SOFT TISSUE INFECTION
Cellulitis Foot Left	556	SKIN/SOFT TISSUE INFECTION
Cellulitis Foot Right	596	SKIN/SOFT TISSUE INFECTION
Cellulitis Forearm	8	SKIN/SOFT TISSUE INFECTION
Cellulitis Forearm Left	38	SKIN/SOFT TISSUE INFECTION
Cellulitis Forearm Right	53	SKIN/SOFT TISSUE INFECTION
Cellulitis Groin	52	SKIN/SOFT TISSUE INFECTION
Cellulitis Hand	25	SKIN/SOFT TISSUE INFECTION
Cellulitis Hand Left	268	SKIN/SOFT TISSUE INFECTION
Cellulitis Hand Right	292	SKIN/SOFT TISSUE INFECTION
Cellulitis Labia	16	SKIN/SOFT TISSUE INFECTION
Cellulitis Leg	207	SKIN/SOFT TISSUE INFECTION
Cellulitis Leg Left	1557	SKIN/SOFT TISSUE INFECTION
Cellulitis Leg Recurrent	16	SKIN/SOFT TISSUE INFECTION
Cellulitis Leg Recurrent Left	31	SKIN/SOFT TISSUE INFECTION
Cellulitis Leg Recurrent Right	29	SKIN/SOFT TISSUE INFECTION
Cellulitis Leg Right	1431	SKIN/SOFT TISSUE INFECTION
Cellulitis Methicillin Resistant Staphylococcus Aureus	7	SKIN/SOFT TISSUE INFECTION
Cellulitis Neck	54	SKIN/SOFT TISSUE INFECTION
Cellulitis Of Corpus Cavernosum And Penis	6	SKIN/SOFT TISSUE INFECTION
Cellulitis Of Left Axilla	8	SKIN/SOFT TISSUE INFECTION
Cellulitis Of Left Lower Limb	100	SKIN/SOFT TISSUE INFECTION
Cellulitis Of Other Sites	4	SKIN/SOFT TISSUE INFECTION
Cellulitis Of Perineum	10	SKIN/SOFT TISSUE INFECTION
Cellulitis Of Right Axilla	6	SKIN/SOFT TISSUE INFECTION
Cellulitis Of Right Lower Limb	80	SKIN/SOFT TISSUE INFECTION
Cellulitis Of Umbilicus	13	SKIN/SOFT TISSUE INFECTION
Cellulitis Of Unspecified Part Of Limb	6	SKIN/SOFT TISSUE INFECTION
Cellulitis Oral	10	SKIN/SOFT TISSUE INFECTION
Cellulitis Orbit Left	4	SKIN/SOFT TISSUE INFECTION
Cellulitis Perianal	5	SKIN/SOFT TISSUE INFECTION
Cellulitis Periorbital	155	SKIN/SOFT TISSUE INFECTION
Cellulitis Peritonsillar	62	SKIN/SOFT TISSUE INFECTION
Cellulitis Preseptal	338	SKIN/SOFT TISSUE INFECTION
Cellulitis Scalp	33	SKIN/SOFT TISSUE INFECTION
Cellulitis Toe Left	199	SKIN/SOFT TISSUE INFECTION
Cellulitis Toe Right	189	SKIN/SOFT TISSUE INFECTION
Cellulitis Trunk	8	SKIN/SOFT TISSUE INFECTION
Chalazion Left Lower Eyelid	1	SKIN/SOFT TISSUE INFECTION
Chalazion Left Upper Eyelid	2	SKIN/SOFT TISSUE INFECTION
Chalazion Right	1	SKIN/SOFT TISSUE INFECTION
Cutaneous Abscess Of Groin	91	SKIN/SOFT TISSUE INFECTION
Cutaneous Abscess Of Left Axilla	53	SKIN/SOFT TISSUE INFECTION
Cutaneous Abscess Of Other Sites	10	SKIN/SOFT TISSUE INFECTION
Cutaneous Abscess Of Right Axilla	34	SKIN/SOFT TISSUE INFECTION
Cutaneous Abscess Of Umbilicus	2	SKIN/SOFT TISSUE INFECTION
Cyst Pilonidal With Abscess	157	SKIN/SOFT TISSUE INFECTION
Cyst Sebaceous Inflamed	15	SKIN/SOFT TISSUE INFECTION
Cyst Skin Infected	8	SKIN/SOFT TISSUE INFECTION
Encounter For Change Or Removal Of Nonsurgical Wound Dressing	4	SKIN/SOFT TISSUE INFECTION
Encounter For Change Or Removal Of Surgical Wound Dressing	1	SKIN/SOFT TISSUE INFECTION
Erysipelas	3	SKIN/SOFT TISSUE INFECTION
Felon Left	1	SKIN/SOFT TISSUE INFECTION
Folliculitis	37	SKIN/SOFT TISSUE INFECTION
Furuncle Buttock	1	SKIN/SOFT TISSUE INFECTION
Furuncle Neck	1	SKIN/SOFT TISSUE INFECTION
Furunculosis	1	SKIN/SOFT TISSUE INFECTION
Gangrene (HCC)	3	SKIN/SOFT TISSUE INFECTION
Hordeolum Externum Left Lower Eyelid	2	SKIN/SOFT TISSUE INFECTION
Hordeolum Externum Left Upper Eyelid	3	SKIN/SOFT TISSUE INFECTION
Hordeolum Externum Right Lower Eyelid	1	SKIN/SOFT TISSUE INFECTION
Hordeolum Internum Left Lower Eyelid	1	SKIN/SOFT TISSUE INFECTION
Hordeolum Internum Right Lower Eyelid	1	SKIN/SOFT TISSUE INFECTION
Hordeolum Internum Right Upper Eyelid	2	SKIN/SOFT TISSUE INFECTION
Hordeolum Left	10	SKIN/SOFT TISSUE INFECTION
Hordeolum Right	6	SKIN/SOFT TISSUE INFECTION
Impetigo	19	SKIN/SOFT TISSUE INFECTION
Infection Finger Skin	4	SKIN/SOFT TISSUE INFECTION
Infection Foot	1	SKIN/SOFT TISSUE INFECTION
Infection Fungal Skin	2	SKIN/SOFT TISSUE INFECTION
Infection Hand	4	SKIN/SOFT TISSUE INFECTION
Infection Nail Toe Left	1	SKIN/SOFT TISSUE INFECTION
Infection Scrotum	4	SKIN/SOFT TISSUE INFECTION
Infection Skin	11	SKIN/SOFT TISSUE INFECTION
Infection Thumb Skin	1	SKIN/SOFT TISSUE INFECTION
Infection Toe Skin	3	SKIN/SOFT TISSUE INFECTION
Infection Toenail Right	2	SKIN/SOFT TISSUE INFECTION
Infection Wound Post Trauma Initial (HCC)	1	SKIN/SOFT TISSUE INFECTION
Ingrown Nail Infected	2	SKIN/SOFT TISSUE INFECTION
Ingrown Toenail Infected	12	SKIN/SOFT TISSUE INFECTION
Intertrigo	1	SKIN/SOFT TISSUE INFECTION
Lymphangitis	3	SKIN/SOFT TISSUE INFECTION
Mastitis	14	SKIN/SOFT TISSUE INFECTION
Mastitis Nonpurulent Childbirth Postpartum	1	SKIN/SOFT TISSUE INFECTION
Mastitis Without Abscess	24	SKIN/SOFT TISSUE INFECTION
Other Specified Local Infections Of The Skin And Subcutaneous Tissue	1	SKIN/SOFT TISSUE INFECTION
Paronychia Chronic	1	SKIN/SOFT TISSUE INFECTION
Paronychia Finger Left	21	SKIN/SOFT TISSUE INFECTION
Paronychia Finger Right	10	SKIN/SOFT TISSUE INFECTION
Paronychia Toe Left	9	SKIN/SOFT TISSUE INFECTION
Paronychia Toe Right	5	SKIN/SOFT TISSUE INFECTION
Pilonidal Cyst Without Abscess	25	SKIN/SOFT TISSUE INFECTION
Pilonidal Sinus With Abscess	17	SKIN/SOFT TISSUE INFECTION
Pilonidal Sinus Without Abscess	1	SKIN/SOFT TISSUE INFECTION
Pimple	1	SKIN/SOFT TISSUE INFECTION
Pustule	5	SKIN/SOFT TISSUE INFECTION
Vulvovaginitis	1	SKIN/SOFT TISSUE INFECTION
Wound Infection Initial (HCC)	8	SKIN/SOFT TISSUE INFECTION
Wound Infection Subsequent	1	SKIN/SOFT TISSUE INFECTION
Infection Following A Procedure Deep Incisional Surgical Site Initial Encounter	1	POST-OP INFECTION
Infection Following A Procedure Other Surgical Site Initial Encounter	1	POST-OP INFECTION
Infection Postoperative Subsequent	1	POST-OP INFECTION
Infection Wound Postoperative Initial	15	POST-OP INFECTION
Seroma Infected Postoperative Initial	1	POST-OP INFECTION
Suture Abscess Postoperative Initial	3	POST-OP INFECTION
Acute Cystitis With Hematuria	1	URINARY INFECTION
Cystitis	7	URINARY INFECTION
Cystitis Acute	54	URINARY INFECTION
Cystitis Chronic	2	URINARY INFECTION
Cystitis Hemorrhagic	5	URINARY INFECTION
Infection And Inflammatory Reaction Due To Indwelling Urethral Catheter Initial Encounter (HCC)	1	URINARY INFECTION
Infection And Inflammatory Reaction Due To Nephrostomy Catheter Initial Encounter (HCC)	1	URINARY INFECTION
Infection Urinary Catheter Indwelling Initial (HCC)	3	URINARY INFECTION
Infection Urinary Tract	17436	URINARY INFECTION
Infection Urinary Tract Acute	157	URINARY INFECTION
Infection Urinary Tract Asymptomatic	1	URINARY INFECTION
Infection Urinary Tract Bacterial	12	URINARY INFECTION
Infection Urinary Tract Enterococcus	1	URINARY INFECTION
Infection Urinary Tract Escherichia Coli	2	URINARY INFECTION
Infection Urinary Tract Klebsiella	2	URINARY INFECTION
Infection Urinary Tract Personal History	1	URINARY INFECTION
Infection Urinary Tract Proteus	1	URINARY INFECTION
Infection Urinary Tract Pseudomonas	1	URINARY INFECTION
Infection Urinary Tract Recurrent	22	URINARY INFECTION
Infections Of Urethra In Pregnancy Unspecified (HCC)	1	URINARY INFECTION
Pyelonephritis	687	URINARY INFECTION
Pyelonephritis Acute	1943	URINARY INFECTION
Pyelonephritis Chronic	1	URINARY INFECTION
Pyelonephritis Recurrent	3	URINARY INFECTION
Pyelonephritis Xanthogranulomatous	2	URINARY INFECTION
Unspecified Infection Of Urinary Tract In Pregnancy First Trimester (HCC)	1	URINARY INFECTION
Ureteritis	2	URINARY INFECTION
Urinary Tract Infection Postpartum (HCC)	1	URINARY INFECTION
Urinary Tract Infection Pregnancy (HCC)	21	URINARY INFECTION
Other Viral Enteritis	1	VIRAL INFECTION
Other Viral Pneumonia	1	VIRAL INFECTION
Acute Bronchitis Due To COVID-19	3	VIRAL INFECTION
Acute Lower Respiratory Infection Due To COVID-19	2	VIRAL INFECTION
Bronchiolitis With Respiratory Syncytial Virus	4	VIRAL INFECTION
Contact With And (Suspected) Exposure To COVID-19	15	VIRAL INFECTION
Cough (Concern For Covid-19)	12	VIRAL INFECTION
COVID-19 Infection	137	VIRAL INFECTION
Croup	10	VIRAL INFECTION
Encounter For Screening For Other Viral Diseases (COVID-19)	5	VIRAL INFECTION
Fever (Concern For Covid-19)	12	VIRAL INFECTION
Gastroenteritis Viral Or Presumed Viral	15	VIRAL INFECTION
Herpes Genitalis	5	VIRAL INFECTION
Herpes Simplex	2	VIRAL INFECTION
Herpes Simplex Genital Recurrent	1	VIRAL INFECTION
Herpes Simplex Labialis	1	VIRAL INFECTION
Herpes Simplex Vulvovaginitis	1	VIRAL INFECTION
Herpes Zoster	31	VIRAL INFECTION
Herpetic Whitlow	2	VIRAL INFECTION
Human Metapneumovirus Pneumonia	1	VIRAL INFECTION
Infection Respiratory Syncytial Virus	14	VIRAL INFECTION
Infection Upper Respiratory Viral	44	VIRAL INFECTION
Influenza	91	VIRAL INFECTION
Influenza Due To Identified Novel Influenza A Virus With Gastrointestinal Manifestations	1	VIRAL INFECTION
Influenza Due To Identified Novel Influenza A Virus With Other Respiratory Manifestations	1	VIRAL INFECTION
Influenza Due To Identified Novel Influenza A Virus With Pneumonia	2	VIRAL INFECTION
Influenza Like Illness	28	VIRAL INFECTION
Molluscum Contagiosum	2	VIRAL INFECTION
Mononucleosis Infectious	13	VIRAL INFECTION
Pneumonia Due To COVID-19	306	VIRAL INFECTION
Pneumonia Influenza	1	VIRAL INFECTION
Pneumonia Respiratory Syncytial Virus	3	VIRAL INFECTION
Pneumonia Viral	4	VIRAL INFECTION
Respiratory Infection Type Unknown Due To COVID-19	8	VIRAL INFECTION
Varicella	1	VIRAL INFECTION
Varicella Zoster	1	VIRAL INFECTION
Viral Infection	2	VIRAL INFECTION
Viral Syndrome	115	VIRAL INFECTION
Phlebitis And Thrombophlebitis Of Superficial Vessels Of Right Lower Extremity	1	SKIN/SOFT TISSUE INFECTION
Pleural Effusion In Other Conditions Classified Elsewhere	1	PULMONARY
